# Supplementary material for: The Resilience of Polish Doctors and Their Behavioral Patterns in Coping with Work-Related Stress
Source: J Clin Med. 2024 Dec 11;13(24):7539. doi: 10.3390/jcm13247539 (PMC11728058; doi:10.3390/jcm13247539)
Supplement: Supplementary file 1 [file jcm-13-07539-s001.zip]

Archive with 1 entries (1 files):
- jcm-3349404-supplementary.pdf
